# Supplementary material for: Automated microfluidic platform for dynamic and combinatorial drug screening of tumor organoids
Source: Nat Commun. 2020 Oct 19;11:5271. doi: 10.1038/s41467-020-19058-4 (PMC7573629; doi:10.1038/s41467-020-19058-4)
Supplement: Supplementary file 13 — Source Data [file 41467_2020_19058_MOESM13_ESM.xlsx]

## Sheet: Figure 2c
Figure 2c
		Single Organoid Area, Patient Specific Organoid Growth
		Each read out is a single organoid's 2D area (μm2) at that time point
	Time (days)	Patient 1 (blue)
0	0	193	137	287	101	139	509	548	142	834	178	142	158	227	166	148	582	277	101	102	1003	291	124	241	137	104	801	195	544	329	419	179	212	196	126	101	236	138	362	151	110	107	108	116	843	243	256	296	372
1	0.166667	175	103	258	115	119	467	422	898	177	176	213	158	136	208	627	234	221	119	236	267	203	591	413	286	146	189	211	135	230	121	112	127	126	112	186	107	776	187	133	112	315	138	340	114	107	171	531	181
2	0.333333	145	139	252	102	401	177	139	656	126	129	156	246	136	150	206	384	223	110	206	245	173	541	402	307	121	208	218	119	103	219	106	106	118	112	196	866	166	189	228	146	206	108	172	668	146	778	101	128
3	0.5	132	135	287	116	139	335	381	190	312	149	131	162	231	171	140	221	108	121	217	117	192	157	425	387	299	131	209	129	189	231	122	280	116	106	124	102	975	116	162	192	143	178	121	102	162	535	630	516
4	0.666667	168	246	128	102	356	103	101	150	174	131	120	143	218	163	223	338	114	168	244	119	180	110	162	227	440	228	312	173	149	113	161	102	244	189	134	166	129	131	119	103	764	115	161	147	128	113	120	127
5	0.833333	162	142	242	117	109	385	452	416	121	129	158	219	135	214	115	170	192	146	125	160	181	490	251	315	167	161	112	148	226	184	138	227	122	117	119	103	123	146	932	344	466	199	142	125	110	129	484	115
6	1	123	278	113	104	682	138	152	125	101	122	122	175	109	168	128	198	107	146	107	134	111
7	1.16667	111	133	285	113	108	137	131	102	131	107	124	131	110	106	176	117	141	189	328	159	104
8	1.33333	144	150	267	104	121	113	134	102	116	133	165	130	118	148	144	118	156	299	106	141
9	1.5	132	272	107	120	119	134	120	129	137	167	103	131	101	187	143	103	203	348	108	127	102
10	1.66667	332	133	104	148	114	102	161	106	120	156	157	127	103	155	162	204	109	328	137
11	1.83333	176	417	112	132	113	160	113	170	176	114	126	121	249	183	105	405	106	143
12	2	332	461	112	214	124	178	416	157	107	105	243	332	101	139
13	2.16667	487	152	101	147	194	306	115	256	108	110	129	433	114	145
14	2.33333	560	331	114	145	255	113	261	101	444	102
15	2.5	199	743	176	183	133	247	110	146	211	468	117
16	2.66667	137	151	258	115	363	134	122	542	213	542	167	111	171	113	119
17	2.83333	129	165	257	110	606	213	167	111	112	219
18	3	150	235	153	222	190	177	618	242	134	106	171	112	106	110	109	210	113	172
19	3.16667	158	136	140	171	247	258	101	109	141	104	582	172	107	106	150	137	131	184	130	115	128	111	125	198	124	121
20	3.33333	101	139	152	168	430	171	167	143	154	720	165	130	142	182	101	113	126	123	139	174
21	3.5	104	141	136	187	138	153	159	169	609	220	131	150	153	199	128	133	129	113	150
22	3.66667	145	225	191	125	135	121	163	104	287	203	468	569	110	491	657	241	506	158	166	252	104	168	131	114	832	1421	227	145	725	198	238	334	312	171	1440	312	354	219	263	244	195	278
23	3.83333	177	260	180	119	238	164	294	107	175	545	105	146	505	465	199	448	141	239	148	109	116	201	393	240	127	663	588	186	250	349	1347	315	298	222	331	242	175	297	213
24	4	174	227	193	121	170	115	167	129	283	164	405	467	252	158	440	114	148	215	141	122	300	497	347	160	680	746	142	260	137	230	1044	328	284	251	194	304	249	224
25	4.16667	162	104	279	193	185	120	160	104	295	155	592	596	133	163	418	163	235	140	149	297	811	416	123	800	935	188	280	449	107	1090	357	169	222	185	261	226	297
26	4.33333	193	240	209	244	146	139	102	287	154	563	461	136	430	135	296	128	160	111	972	268	235	151	732	945	146	264	511	1002	437	215	202	254	215	182	167	125
27	4.5	195	247	102	190	116	155	142	102	336	147	526	601	510	468	153	101	110	240	132	164	105	830	231	142	146	687	920	150	298	199	300	1060	401	221	237	268	235	175	261	186
28	4.66667	509	248	155	120	460	146	556	584	112	300	468	105	109	300	119	164	698	263	168	113	963	822	182	305	165	316	600	436	294	272	336	234	339	192	142
29	4.83333	594	257	2196	138	121	575	141	603	110	521	141	139	183	154	467	132	261	122	175	123	278	122	133	965	776	219	390	183	128	319	1675	406	276	312	212	188	179	106
30	5	608	254	1940	177	113	127	104	518	134	572	175	453	173	327	441	166	128	293	118	181	128	356	266	171	124	938	912	283	378	205	233	349	1539	447	322	342	207	375	189	214
31	5.16667	598	269	1980	200	210	114	108	682	123	182	337	120	164	146	426	119	295	173	135	197	249	130	149	986	937	281	427	218	203	380	1641	415	350	147	315	437	114
32	5.33333	542	263	1877	200	107	125	517	116	188	391	532	259	146	470	153	285	185	134	1087	256	144	140	943	953	291	424	262	492	1616	382	341	173	360	172	447
33	5.5	636	274	881	108	216	105	487	125	184	445	446	200	437	164	307	214	139	127	309	173	147	1033	896	267	488	217	1643	620	457	346	169	177	327	324	109
34	5.66667	659	290	2023	204	115	111	514	127	132	160	550	429	509	148	237	155	363	221	148	162	293	114	1140	844	288	527	234	1858	1141	564	1461	177	355
35	5.83333	718	302	2190	112	104	111	507	281	111	628	591	547	186	396	112	231	148	108	395	358	248	118	1119	934	307	116	587	273	2030	1171	110	573	1142	191	312	156
36	6	667	302	2612	134	112	946	112	588	580	618	617	185	373	111	236	156	1223	313	1507	127	812	306	123	627	228	1919	1089	107	413	147	614	151	376	178
37	6.16667	772	319	2440	132	107	1046	118	277	629	563	621	126	431	249	134	1638	337	1461	124	816	311	720	206	1670	997	577	697	156	326
38	6.33333	813	289	2541	143	104	949	126	708	509	671	197	398	254	105	1561	324	103	1452	910	281	101	760	1511	1989	122	551	107	584	287	117	190
39	6.5	787	302	2296	144	607	106	103	671	528	704	126	204	493	262	150	1457	326	1392	840	289	818	107	116	1360	1894	116	458	110	389	134
40	6.66667	792	281	2524	125	106	1002	575	717	476	777	363	223	205	627	101	312	2014	205	352	1354	856	299	886	114	1311	104	2100	127	306	127	458	130	215
41	6.83333	689	388	2764	427	129	140	947	117	353	230	115	101	842	664	980	513	400	951	145	256	683	139	365	2275	200	124	487	1552	401	1027	125	125	1116	149	1476	198	2216	166	397	125	423	196	159	329	728	293
42	7	765	420	3356	287	115	115	863	616	236	118	884	101	560	968	544	882	988	137	266	713	117	361	2260	198	451	1553	1074	435	1205	273	116	119	2106	192	2255	193	126	275	575	168	323	585	386
43	7.16667	787	388	3749	2187	109	671	238	115	923	103	614	911	512	797	1034	175	769	272	127	351	2375	197	497	1586	1190	491	1250	112	220	115	207	1666	2455	192	121	504	185	878	307
44	7.33333	738	428	3658	2712	141	101	693	235	110	1393	109	702	930	1064	865	802	275	137	358	2596	195	474	1621	1170	518	101	1347	157	2644	1705	196	117	524	313	702	236	166
	Time (days)	Patient 2 (red)
0	0	608	339	326	532
1	0.166667	531	1889	415	636
2	0.333333	433	1760	314	527	468	1523	1098	336	480	311	410	4245
3	0.5	4437	1266	490	698	734	3744	1044	3438	456	4561
4	0.666667	394	379	539	1228	1197	580	1085	3877
5	0.833333	178	254	1424	187	221	233	217	530	2381
6	1	319	110	146	153	314	395	148	162	115	235	119	243	120	180	168	365	160	105	217	149	186	166	238	141	203	141	159	126	150	121	114	158	339	184	166	117	210	262	536
7	1.16667	439	181	144	121	125	347	167	183	229	320	116	179	137	184	161	190	168	137	124	184	155	148	115	330	123	119	159	253	124	110	145	134	149	115	180	114	141	143	181	131	145	209	263	635
8	1.33333	533	171	305	354	139	488	162	175	130	303	129	161	397	230	195	154	193	179	159	167	184	151	168	206	198	126	152	124	190	311	145	145	145	211	344	129	199	263	145	209	162	129	166	148	306
9	1.5	781	155	135	220	339	131	199	113	146	163	266	370	230	229	122	199	207	114	192	272	116	236	169	201	139	158	140	134	168	143	147	117	152	162	296	132	131
10	1.66667	622	349	336	205	218	227	262	275	185	424	292	238	239	478	349	199	306	240	948	207	326	302	198	366	321	203	360	186	228	364	887	1069
11	1.83333	665	272	225	390	203	269	297	200	316	178	207	237	305	188	344	395	245	193	359	270	284	294	260	257	235	626	178	276	199	351	192	273	268	228	437	242	436	410	197	986
12	2	1260	3207	914	639	712	584	507	1290	768	602	667	2315	498	600	594	559	2065	748	904	1152	850	644	670	587	675	1211	818	723	504	730	2422	1104
13	2.16667	660	522	409	493	585	481	291	331	280	515	440	324	288	366	376	514	343	434	297	333	382	342	918	457	393	326	311	500	486	317	323	397	276	300	769	500	313	408	577	940	1256	746
14	2.33333	823	290	614	388	325	565	506	510	411	311	612	307	436	362	286	365	406	392	679	867	298	293	313	427	392	381	603	382	587	432	443	581	333	1016	294	290	401	387	316	439	334	291	405	701	319	584	443	465
15	2.5	645	687	418	295	504	471	315	372	302	644	360	415	366	442	619	441	281	399	436	528	284	327	314	485	347	300	350	296	320	491	412	396	630	1390	280	334	349	345	366	500	285	312	399	307
16	2.66667	962	561	477	441	342	478	345	797	338	346	385	446	358	418	365	406	601	550	465	364	741	347	599	533	396	407	376	504	1935	387	467	518	341	345	397	380
17	2.83333
18	3
19	3.16667	1517	1097	653	564	682	943	485	512	576	760	549	691	465	441	794	660	473	568	447	1392	1247	654	517	918	614	492	586	605	612	452	456	2267	589	538	587	810	824	540	559	779	1901	828	1062	551
20	3.33333	1303	743	608	655	564	980	1024	574	587	543	727	518	602	2010	1198	597	854	874	523	487	668	495	485	634	610	603	1738	1510	547	727	611	533	842	1730	919
21	3.5	660	700	676	871	474	603	564	683	964	598	501	494	649	860	2187	1299	722	979	1123	725	486	687	577	725	1331	1107	529	790	688	528	1791	1052
22	3.66667	1105	1245	905	648	641	595	682	560	969	647	769	839	2356	1253	680	1191	715	809	637	586	1599	1525	604	599	653	812	1882	842
23	3.83333	578	1091	1278	566	701	598	674	1056	659	659	918	1445	1233	748	670	665	562	546	858	1515	1488	777	1844	996	1656
24	4	620	814	612	1082	681	699	573	858	721	606	789	795	713	1003	1410	1317	837	696	800	611	651	861	1416	1367	2085	2053	1784	1011
25	4.16667	1093	1169	821	785	758	844	829	1150	1465	779	1059	1435	918	965	775	983	1028	1495	1472	1240	4613	1718	1629
26	4.33333	1091	801	1066	725	900	777	992	664	737	876	1052	761	878	1201	1565	826	1098	759	1171	1498	981	689	1252	713	790	1365	1014	1552	660	855	981	1524	1794	2131	1653
27	4.5	1534	1096	1038	1052	889	956	864	915	903	1207	1606	1082	1352	1303	1006	900	1127	1515	955	1569	819	976	3692	1842	2617	1748
28	4.66667	796	913	940	1009	1167	973	807	1064	912	894	1274	1599	816	1016	1007	1172	993	2490	741	918	1363	1731	767	3460	705	831	752	1499	2442	1836
29	4.83333	810	995	956	1250	837	1006	974	783	839	810	1414	1627	837	982	1467	1409	989	969	747	777	961	1418	1731	1887	1564	806	2774	1505	1759
30	5	1432	804	941	1379	973	725	990	1072	801	691	814	763	881	1229	747	845	935	881	1038	1277	804	719	1009	1009	887	847	1005	737	1617	707	1076	921	724	2732	3755
31	5.16667	1077	843	933	1700	1141	1547	1571	888	1615	921	1358	1704	1014	973	1302	1258	921	1434	881	899	1825	889	843	1391	864	1052	1834	910	1033	1682	1827	4442	4065	2271	852
32	5.33333	1260	1286	1261	1348	1349	1395	1341	1315	1181	1711	1205	1423	1698	1864	1311	8846	1447	2454
33	5.5	1346	1133	1433	1074	1109	1123	1166	1324	1010	1332	1265	1465	1297	1219	1265	1259	1692	1062	2064	1463	5756	2975	2308
34	5.66667	1473	1401	1479	1615	1447	1398	1743	1617	1703	1478	2256	1600	10527	1446	1699
35	5.83333	1394	1813	1515	1588	1844	1399	1446	1323	1849	1484	1598	1747	2231	1819	8323	2071	3751
36	6	1917	2089	1625	2167	1661	1786	2071	1863	1584	2661	2543	1871	7465	2162	2990	7301	3601	2689	4206	1607	5099	1695	4401	1994	2908	2111	2448	2489	1996	1782	3014	1628	2821	1869	2271	2304	3475	2025	2795	2075	8515	2502	4223
37	6.16667	3624	3285	12335	7541	3302	5645	2821	11056	3019	21861	4716	5932	5282	3904	22586	4447
38	6.33333	2555	3469	3917	7051	2780	2621	2220	2161	3367	2646	3097	2305	11054
39	6.5	2627	2541	3789	2194	5255	2374	2669	2811	4245	2386	3907	8762	2171	3160	9051	5025
40	6.66667	2559	2614	2544	4960	3280	5685	4528	2488	4238	10072	3415	2343	8831	4997
41	6.83333	3345	3876	5054	12966	3193	4056	5678	3029	15872	5215
42	7	3115	7485	4714	4334	4481	3721	19816	3199	4550	6264	3353	16779	5619
43	7.16667	12257	3819	6380	2589	4812	6141	8031	3989
44	7.33333	3285	2336	4933	3374	2345	2609	4608	5093	2382	9832	3626	2330	17569	4509
	Time (days)	Patient 3 (green)
0	0	2706.88	1509.26	1451.38	2368.52
1	0.166667	2364.07	1197.61	1847.62	2831.54
2	0.333333	1927.76	1193.16	1397.96	2346.26	2083.58	1495.91	2137.01	1384.6	1825.36
3	0.5	1010.63	1090.76	1228.78	1193.16	2181.53	3107.57	3267.84	1317.82	1251.04	1598.3	2030.16
4	0.666667	1754.13	1687.35	2399.68	2582.22	1086.31
5	0.833333	1130.83	1037.34	2359.61
6	1	1420.22	1397.96	1758.58	1046.24	1081.86	1625.02	1059.6	1509.26	1166.45	2386.33
7	1.16667	1954.47	1544.88	1019.53	1424.67	1469.19	1126.38	1170.9	2827.08
8	1.33333	2372.97	1357.89	1576.04	2172.62	1348.99	1767.48	1023.98	1384.6	1531.52	1170.9	1362.34
9	1.5	3477.09	1509.26	1184.26	1647.28	1023.98	1019.53	1210.97	1050.7	1317.82
10	1.66667	2769.21	1553.78	1495.91	1010.63	1166.45	1224.33	1887.69	1300.01	1059.6	1064.05	2128.1	1553.78	1362.34	1068.5	1451.38	1344.53	1629.47	1429.12	1602.76	1015.08	1620.56	3949.01
11	1.83333	2960.65	1210.97	1001.72	1736.32	1197.61	1322.27	1406.86	1055.15	1357.89	1531.52	1758.58	1090.76	1598.3	1202.07	1264.4	1308.92	1157.55	1144.19	1046.24	2787.01	1228.78	1562.69	1215.42	1193.16	1015.08	1945.57	1077.41	1941.12	1825.36
12	2	1954.47	1104.12	2844.89	1246.59	3169.9	1117.48	2600.03	1215.42	1095.22	2257.21	1081.86	1068.5	1820.91	1130.83	3419.21	1086.31	1046.24	1357.89	2680.16	2092.49	1549.33	2056.87	2969.55	1402.41	1642.82	1406.86	1001.72	1059.6	1553.78	2217.15	1246.59	1179.81	1233.23	2671.26	1233.23	2137.01	1722.96	1909.95	2644.55	1050.7	2488.72	1001.72	1037.34	1522.62	1064.05	1620.56	1909.95	1228.78
13	2.16667	2938.39	2324	1010.63	1032.89	1820.91	2194.89	1153.09	2604.48	2141.46	1295.56	1473.65	1246.59	2292.83	1958.92	1104.12	1442.48	1188.71	1282.2	1629.47	1673.99	2288.38	1527.07	1932.21	1126.38	1130.83	1322.27	1113.03	1095.22	1482.55	1206.52	1700.7	1522.62	2034.61	1749.68	1451.38	1384.6	2226.05	2163.72	1037.34	1059.6	1411.32	1438.03	1767.48	1228.78	1335.63	1050.7	3423.66	2226.05
14	2.33333	3664.08	1291.11	2733.59	1144.19	1727.41	1446.93	2515.44	2252.76	2270.57	1829.81	1384.6	2724.69	1366.79	1941.12	1090.76	1028.44	1611.66	1273.3	1625.02	1807.55	1745.22	1068.5	3022.98	3859.97	1108.57	1326.73	1255.49	1304.47	1393.51	1901.05	1745.22	1696.25	2684.62	1700.7	1268.85	1166.45	2613.38	1175.35	1923.31	1972.28	1233.23	2586.67	1482.55	1308.92	1291.11	1785.29	1722.96	1406.86
15	2.5	2871.6	1015.08	3058.59	1144.19	1188.71	1081.86	1860.98	1175.35	1313.37	2243.86	1019.53	2096.94	1402.41	1656.18	1344.53	2867.15	1157.55	1228.78	1602.76	1068.5	1847.62	1629.47	1967.83	2755.85	1963.38	1064.05	1251.04	1776.39	1941.12	2350.71	1264.4	1455.84	1397.96	2159.27	1544.88	1224.33	1090.76	1335.63	1558.23	1032.89	1126.38	1317.82	1424.67	2185.98	1834.27	1015.08	1763.03	1028.44
16	2.66667	1059.6	2497.63	1202.07	1291.11	2123.65	1963.38	1130.83	1522.62	2128.1	1535.97	3548.32	1504.81	1170.9	1540.43	1714.06	1985.64	1593.85	1259.94	1023.98	1166.45	1860.98	1215.42	1625.02	1807.55	2675.71	2448.66	1188.71	2070.23	1620.56	1006.17	3299.01	1264.4	1544.88	2666.81	2372.97	1019.53	1763.03	1812	1673.99	2243.86	1722.96	2079.13	2306.19	1518.17	1535.97	1046.24	1767.48	1691.8
17	2.83333	1513.71	6753.84	1206.52	4883.95	1602.76	1233.23	1883.24	1170.9	1344.53	2907.22	1197.61	1380.15	1059.6	2510.98	1874.33	1157.55	1077.41	1032.89	1420.22	1300.01	1317.82	3036.33	1433.58	4198.33	1344.53	2159.27	1522.62	2279.48	1629.47	1064.05	2564.41	3383.6	1179.81	2444.2	3076.4	1825.36	1282.2	1255.49	1282.2	2070.23	1531.52	1963.38	1593.85	1233.23	3534.97	2938.39	1794.2	2105.84
18	3	5801.09	1522.62	3307.91	1242.14	2706.88	1500.36	1375.7	2043.51	1001.72	2916.13	1081.86	1086.31	2123.65	2510.98	4363.06	1032.89	2021.25	1518.17	1625.02	4558.95	2555.51	2613.38	1072.96	2417.49	2043.51	1589.4	1023.98	1478.1	1883.24	1473.65	1678.44	1918.86	3236.68	1193.16	2306.19	1380.15	1874.33	1446.93	2680.16	8948.72	1763.03	1362.34	5333.62	2657.9	3802.09	1050.7	3891.14	1188.71
19	3.16667	2938.39	1553.78	1197.61	3116.47	1130.83	3009.62	1362.34	2083.58	1135.29	3877.78	1504.81	1157.55	1255.49	2110.3	2684.62	2510.98	1032.89	1705.15	1602.76	3040.78	4291.82	1415.77	1598.3	1148.64	2662.36	2230.5	1798.65	1286.66	1673.99	1286.66	1620.56	1509.26	2199.34	2889.41	1945.57	1678.44	1540.43	2070.23	3828.81	1967.83	9736.74	1366.79	1072.96	5783.28	3214.42	4358.61	4999.71	3227.77
20	3.33333	1918.86	1625.02	1371.25	4919.57	1251.04	1135.29	1785.29	5542.86	1162	2221.6	1313.37	4029.15	1433.58	1032.89	2359.61	1215.42	1055.15	2884.96	2853.8	2649	1558.23	1700.7	1300.01	1892.14	1032.89	3036.33	2493.18	4314.08	2332.9	1722.96	1402.41	1233.23	1335.63	1967.83	1455.84	1464.74	2880.51	2012.35	3423.66	1914.4	1856.53	1665.09	3735.31	10489.1	1887.69	5578.48	3027.43	5302.45
21	3.5	1745.22	1620.56	1527.07	2573.31	1095.22	4857.24	1473.65	1380.15	1077.41	2007.9	5689.78	2243.86	2114.75	1825.36	1099.67	1651.73	1936.66	2519.89	1647.28	2128.1	1259.94	3120.92	2662.36	1589.4	1825.36	1905.5	1313.37	1362.34	3000.72	4701.42	1362.34	2243.86	1976.73	1803.1	1326.73	1081.86	1696.25	1522.62	1415.77	2933.93	1113.03	1006.17	1780.84	2933.93	1812	1718.51	4087.03	1135.29
22	3.66667	1295.56	1504.81	2760.3	1518.17	1406.86	3624.01	1633.92	1771.94	1540.43	2724.69	1491.45	4817.17	1023.98	1901.05	1117.48	1580.5	1950.02	3031.88	2426.39	1905.5	1166.45	3112.02	2551.05	2025.71	1576.04	1852.07	1958.92	3819.9	3209.96	1300.01	2697.97	1340.08	1825.36	2212.69	3512.71	1397.96	1300.01	1633.92	1402.41	3539.42	2105.84	1046.24	3174.35	1998.99	2297.28	1629.47	4465.46	2128.1
23	3.83333	1175.35	3076.4	1068.5	4866.15	1736.32	1990.09	1046.24	2782.56	5204.5	1206.52	2096.94	3655.17	2243.86	3494.9	2604.48	2230.5	1121.93	3009.62	2974	1990.09	2377.42	1878.79	1874.33	3374.69	3160.99	1344.53	3757.57	1335.63	1139.74	3690.79	5119.91	1455.84	2221.6	1500.36	6522.33	1188.71	2105.84	3468.19	2234.95	2190.43	4714.77	2444.2	1647.28	6388.76	4087.03	4296.28	2911.67	3450.38
24	4	1540.43	2591.12	1384.6	2773.66	1647.28	2172.62	4857.24	1647.28	3566.13	4745.94	3227.77	4006.89	2355.16	3459.28	4416.48	2230.5	2448.66	2622.29	1219.88	1411.32	2956.19	3281.2	2150.36	2880.51	3900.04	1108.57	4683.61	3388.05	1015.08	1958.92	1994.54	3908.94	5346.97	1487	2684.62	6967.54	1001.72	1331.18	2177.08	2386.33	3677.43	1081.86	4888.41	1344.53	1446.93	2573.31	3379.14	1019.53
25	4.16667	6829.52	3303.46	1344.53	1860.98	4879.5	1037.34	2840.44	1055.15	4621.28	4683.61	3321.27	1647.28	3428.12	1157.55	2902.77	2876.06	3957.92	4256.21	1259.94	3445.93	3846.61	2292.83	1433.58	4073.67	3339.07	1843.17	4020.25	5373.68	1558.23	2862.7	1571.59	7150.07	1126.38	1945.57	1549.33	2519.89	3543.87	1210.97	4817.17	2911.67	1549.33	1064.05	6019.24	5801.09	4478.81	2150.36	2537.7	4006.89
26	4.33333	2426.39	2991.81	1816.46	3543.87	1998.99	4064.77	1571.59	1041.79	2884.96	4184.97	4492.17	2226.05	1794.2	2871.6	3005.17	5195.6	4331.89	2591.12	1117.48	2364.07	1584.95	3592.84	1157.55	4737.03	4060.32	1950.02	3980.18	1464.74	5671.98	1602.76	2867.15	1326.73	7118.91	1219.88	1660.63	2582.22	3632.91	2657.9	4523.33	3085.31	1055.15	4483.26	1834.27	5217.86	4420.94	2226.05	3071.95	2506.53
27	4.5	2417.49	2479.82	1892.14	3606.2	2145.91	4429.84	1665.09	1113.03	2938.39	4256.21	1068.5	5565.12	3726.41	2052.42	2359.61	1794.2	2778.11	3241.13	4478.81	4336.35	1162	2791.47	2524.34	3485.99	2217.15	1228.78	3054.14	3735.31	3606.2	1420.22	6295.27	1282.2	2840.44	1130.83	7243.57	1068.5	1892.14	2902.77	3726.41	3089.76	4371.96	2047.97	2604.48	6531.23	1041.79	6273.01	2764.75	4403.13
28	4.66667	6375.41	3579.49	1838.72	2608.93	4189.43	1019.53	2782.56	1126.38	6139.45	4331.89	2270.57	1544.88	1015.08	3227.77	4407.58	4772.65	3566.13	1166.45	2279.48	2488.72	3076.4	3624.01	1059.6	3396.95	3922.3	5471.63	3325.72	1571.59	1424.67	3762.02	2769.21	4162.71	1807.55	3922.3	2822.63	1424.67	1825.36	4621.28	2185.98	1607.21	1010.63	5685.33	3579.49	3201.06	1869.88	4492.17	2248.31	4492.17
29	4.83333	4794.91	3753.12	1527.07	4153.81	2942.84	7568.57	2408.59	2016.8	1950.02	1210.97	5079.85	6887.4	1295.56	6994.25	2275.02	3721.96	3953.46	1567.14	7190.14	4100.38	1429.12	1113.03	3312.36	2893.86	1001.72	6045.95	7586.38	4514.43	4331.89	2488.72	5796.63	2016.8	5600.74	1104.12	2635.64	2226.05	4100.38	1745.22	1197.61	6384.31	3922.3	4002.44	1433.58	8125.08	3356.88	3957.92	3753.12	6192.87
30	5	3762.02	1041.79	3022.98	5609.65	2092.49	1255.49	1046.24	5725.4	1317.82	2168.17	1121.93	1019.53	1518.17	5614.1	3748.67	4015.79	6001.43	2876.06	4483.26	6005.88	4728.13	6210.68	1576.04	5970.27	2105.84	1936.66	5854.51	3018.52	1807.55	3926.75	1464.74	5257.93	4033.6	3908.94	7617.54	5364.78	2867.15	1820.91	3534.97	6335.34	1046.24	2359.61	2297.28	1077.41	1838.72	1170.9	2880.51	7559.67
31	5.16667	3437.02	1099.67	3396.95	5992.53	2470.92	1224.33	1402.41	5044.23	2666.81	1282.2	3788.74	6379.86	4781.56	4937.38	3628.46	1353.44	4999.71	5191.15	5894.58	4140.45	4496.62	2039.06	5930.2	1455.84	5631.91	1335.63	2804.82	2755.85	1607.21	2893.86	6522.33	3784.28	1816.46	5774.37	5427.11	2876.06	1981.18	1535.97	5631.91	5605.19	1023.98	1852.07	3877.78	2128.1	7532.95	2132.56	3508.25	2390.78
32	5.33333	3290.1	1411.32	3356.88	6557.94	2479.82	1193.16	1549.33	6237.39	1616.11	1705.15	4296.28	6584.66	4901.76	4964.09	5062.04	2448.66	7190.14	4915.12	5422.66	2448.66	6442.19	6224.04	3000.72	1384.6	5894.58	1731.87	7760.01	2386.33	1878.79	7199.05	4038.05	1028.44	4826.08	4581.21	5654.17	7581.93	3597.3	1046.24	6580.2	5422.66	1135.29	3103.11	3218.87	1892.14	2978.45	3405.86	3365.79	2844.89
33	5.5	5462.73	1473.65	6206.23	3873.33	2475.37	1687.35	1958.92	8071.66	1576.04	2030.16	1918.86	6744.93	5591.84	4349.7	1113.03	3071.95	5729.85	7069.93	8209.67	6228.49	2706.88	6437.74	5667.52	2693.52	4140.45	1104.12	1562.69	5890.13	8231.93	2346.26	2047.97	5841.16	1072.96	5845.61	4020.25	6606.92	2528.79	5529.51	3388.05	7114.46	7777.82	5404.85	1700.7	2128.1	2822.63	2030.16	3423.66	3307.91
34	5.66667	8534.68	3503.8	1576.04	6807.26	3561.68	1985.64	2577.77	1549.33	9300.44	1673.99	2226.05	6500.07	2248.31	5013.06	5609.65	1495.91	1023.98	5137.72	1602.76	7234.66	9647.7	1718.51	7394.94	3517.16	7951.45	5542.86	4180.52	1589.4	5712.04	9220.3	2315.09	6357.6	1384.6	1740.77	4314.08	4425.39	5769.92	5605.19	3575.04	8294.26	1317.82	7052.13	6224.04	1816.46	4429.84	11847	2408.59	3405.86
35	5.83333	16134.4	1860.98	1300.01	14625.1	4314.08	1273.3	11909.4	7657.61	2470.92	3405.86	1273.3	7127.81	8623.72	1353.44	1291.11	8659.33	2070.23	4696.97	7791.18	4821.62	5654.17	1736.32	1219.88	11157	14700.8	8881.94	1909.95	3258.94	1812	8071.66	12559.4	6909.66	6517.87	10783	1838.72	1197.61	2559.96	1050.7	6451.09	4158.26	3080.85	4207.23	9198.04	13440.9	6090.47	4661.35	2720.23	1072.96
36	6	13311.8	1843.17	16032	4024.7	4314.08	11971.7	5057.59	2324	3045.24	18725.5	5591.84	3214.42	7154.52	4714.77	7546.31	19593.7	1562.69	8877.49	2128.1	4327.44	12946.7	9398.38	1571.59	10898.7	11081.3	8886.39	7933.64	13418.6	1731.87	1856.53	2559.96	7248.02	12559.4	8320.97	10110.7	4803.82	10257.6	2043.51	3975.73	15471	3241.13	5970.27	4095.93	9015.5	12443.6	5355.88	9238.11	1780.84
37	6.16667	1397.96	5266.83	1340.08	1362.34	4274.02	4505.53	1317.82	3138.73	8004.88	17381	2243.86	11099.1	5645.26	4216.14	19798.5	1522.62	2564.41	1460.29	3009.62	2568.86	1718.51	5200.05	11522	8276.45	5587.39	3650.72
38	6.33333	11375.1	4429.84	7684.32	5921.29	5173.34	5053.13	2519.89	7288.09	3125.37	3214.42	1958.92	15444.3	17438.9	2715.78	7844.6	5925.75	2061.32	3739.76	1936.66	1807.55	4754.84	12376.8	11669	5418.21	7252.47	8432.28	9883.66	9620.99	7613.09	14990.2	5890.13	2760.3	11780.3	2190.43	3980.18	6896.3	5716.5	4639.09	7844.6	13788.2	10262.1	5574.03	1843.17	4278.47	2301.74	2181.53	1905.5	2025.71
39	6.5	11695.7	5315.81	8133.99	1722.96	5756.57	11312.8	1389.06	2827.08	3000.72	16869	9767.91	2840.44	7528.5	6544.59	1807.55	10569.3	8641.53	3655.17	4843.88	1914.4	11882.7	5324.71	12514.9	5818.89	18899.2	10622.7	2065.77	17394.4	6019.24	3472.64	3824.35	1300.01	3089.76	4616.83	9665.51	4634.64	14068.6	5645.26	2346.26	4376.41	3138.73	1638.37	2470.92	2083.58
40	6.66667	11392.9	6121.64	1593.85	9184.68	1513.71	5720.95	4692.51	11637.8	3094.21	2640.1	6415.48	9313.79	3263.39	7034.32	5115.46	11326.1	2586.67	7746.65	10106.3	14602.9	4732.58	4167.17	7955.9	6379.86	5761.02	11076.8	18868	6825.07	4184.97	2666.81	3601.75	15203.9	4839.43	10431.3	4242.85	6931.92	2283.93	3931.2	2466.46	1611.66	2074.68
41	6.83333	11971.7	6045.95	11388.5	12728.6	11731.3	7737.75	11384	3984.63	14892.3	2831.54	4238.4	7377.13	6197.32	17256.3	2773.66	8752.83	10992.2	10774.1	5289.09	4607.92	6437.74	14215.6	18057.7	11762.4	7194.59	8988.79	5395.95	1696.25	13485.4	10520.3	4492.17	10680.6	2902.77	4523.33	2546.6
42	7	13868.3	7332.61	9006.6	2822.63	11010	12363.5	3214.42	4621.28	3686.34	2831.54	3530.52	7056.58	1794.2	1803.1	5591.84	19295.4	5257.93	6651.44	19949.9	1829.81	16566.3	6700.41	9856.95	1887.69	4901.76	14242.3	4256.21	8027.14	10337.8	2074.68	6050.4	14927.9	11259.4	4465.46	6963.08	3227.77	5048.68	3356.88	3120.92	2083.58	1438.03
43	7.16667	1300.01	17002.6	2003.44	2083.58	7515.14	1495.91	5449.37	1371.25	2600.03	11526.5	6798.36	1794.2	2381.87	2960.65	17759.4	4937.38	5836.7
44	7.33333	14625.1	6019.24	7359.32	10400.1	7969.26	3624.01	2426.39	3508.25	1357.89	3583.94	15021.4	10440.2	1705.15	11615.5	4051.41	4291.82	3922.3	1691.8	1642.82	7096.65	10604.9	2172.62	2341.8	1927.76	16143.3	10373.4	4603.47	2657.9
[truncated: 44 more columns]

## Sheet: Figure 3c
Figure 3c
	Patient 1: 72 hour Continuous Single Drug Treatment
Time (hours)	0	4	8	12	16	20	24	28	32	36	40	44	48	52	56	60	64	68	72
	Gemcitabine
	511592777	512120867	513790442	514594928	523877555	542162145	570117972	607500585	640128323	669484876	697181199	755767303	792522002	829447562	870898168	900412111	935177889	959550649	979629505
	518281945	539056609	549684101	568772873	590029429	622007154	660502837	687627510	716914784	739951918	761766847	785902273	792683680	810675141	837201389	854263935	875542205	900960373	924219938
	509858299	518823988	529722528	532805753	542695556	555051251	564822559	583666532	599200845	606658041	618780101	662628386	679146237	708182485	730754603	756562487	785122497	808631988	831459892
	512098189	529846786	553156475	561798833	579081066	591928088	597576313	616161369	629762912	639365608	647985092	693403060	704461083	716582825	732512897	751610935	768757649	781515698	812558600
	499135759	504693798	517065005	525310285	538218049	554144868	575865791	597076313	616476302	635218720	644351223	676982579	693265230	693083079	719148501	744547809	770470780	792989407	808558557
	Oxiplatin
	532390487	543330858	561456944	566226240	577885014	578618568	590418389	599390286	605408811	608179138	609233140	627993719	631319290	634220259	646731985	655005703	675703303	692784851	708352688
	530249918	544525516	556714893	562811850	571199241	572511771	574797483	583707639	587470408	584810063	588607040	607073145	605291359	609891032	621388614	625024680	630379983	637852350	642193437
	518113200	526927535	525669352	531980158	535139491	534850351	536811247	533157673	535629194	537470935	543767088	546412797	546662434	551431057	566266016	566907608	577292360	585037115	599802152
	528948576	542001990	555588341	563176087	571115279	572979119	572211813	579253066	575547333	579954466	589422532	606710974	622242031	621744747	627571359	636326507	649780499	658312596	680073629
	510022512	517741939	524022847	528195083	534866193	538222239	544628833	547188450	557810193	557670140	552659986	566638683	572769977	582236274	590176423	598632193	605350046	612739196	619620519
	Paclitaxel
	510784553	518763294	525259416	524471400	529016515	527374590	524718791	526996291	525120078	530896835	534066873	551889868	557667644	564266764	571037804	576445654	587949923	597874292	604001006
	514894401	524516152	529045446	529708559	536737869	538256403	540755630	544892654	548554208	544411512	539575354	548216370	547785692	549213626	552986473	560587461	572853227	591206607	607370618
	508957246	517215327	530546259	533992718	539261279	543544818	543100791	544807311	546675305	552290988	562464511	576710932	576776892	584440402	599486786	618280896	641425613	659760304	681782876
	495155739	499979110	505968553	500922581	499937522	498879401	499364523	504608163	503226333	506840252	509235361	508323948	506892079	508663613	517592743	525391118	538276462	545438465	556819204
	512217000	515981723	514342213	513298099	515178137	515135043	510064739	506795430	503491432	498427449	500926954	532569487	537422113	542158687	552001709	560215343	573140084	590834730	595159983
	5-FU
	533206933	543837422	553309196	556947346	569080691	568693823	573433626	588345704	594840482	606307441	628879718	650288642	659703107	671614399	682802502	700029130	718938176	740042789	763475337
	515269944	521620033	523845906	529960397	532597355	535321308	533760321	544410991	555683936	570213089	587830693	610220879	619722390	633417740	637870248	650481448	665551165	673507868	682055580
	520372473	522162021	520346145	514851904	517330611	514702631	515181171	515614051	525299056	532185457	550793924	604235470	617740132	634164795	643767058	655186486	665629084	676137351	696660302
	517957910	530069067	536946446	540815111	554388607	555554711	561344302	568806957	583638310	607128085	632177732	659666176	663454371	680224595	693214406	693996834	713504072	729651555	742968272
	539344138	543287994	545474293	552314744	555922596	552484427	553177609	568028392	574369637	595074299	621515734	654227234	667127572	684917957	701366265	709300583	724938206	727329636	738286844
	Docetaxel
	513063207	522308458	528765834	528898425	535017258	534998102	536971553	538355058	536982146	534233319	537184426	550648761	551860253	556984948	566032724	577792965	598393665	610976395	629982812
	520544080	519546589	524232062	525797372	526030085	527441333	525455978	531045146	529024552	528028815	529152349	536138642	527760190	529039684	534507003	541794887	549621676	553085557	563889467
	510757562	515249422	524965249	522278684	522921552	520661826	519569696	522749112	520581025	518878460	525448814	540584828	545835086	548427924	558017873	565484361	583864153	600637704	622920655
	509882075	514418956	516639785	521356336	525856644	523073121	521293006	525243940	525038246	529152595	530403018	558820089	563179203	562253562	565990842	564656205	574493585	579451926	587732496
	507902442	514007756	521449275	518099953	517010134	514456393	511562073	513552803	507515819	506299441	510121816	515055831	520466904	523733513	529871250	532497903	537282248	545051706	551515995
	Cisplatin
	528506930	546224008	552096596	557905902	566683459	567996107	569545238	576751590	587700479	600740062	607733610	628179542	641414578	654479105	665732916	684652858	691973234	712657681	733844349
	519664430	532681221	548134348	551533822	558669513	556648173	557166810	561024173	562871836	564050968	563823552	577903734	586425960	591527984	600990392	605198466	625725797	643517531	663006642
	521822027	530210394	531547235	526853997	528229144	527027168	526273310	532112523	539143691	550657035	569521698	585148319	599697179	608059576	616452579	622785158	629348620	640110065	660323282
	517163270	530261808	534962926	548421651	553189895	549736046	557816067	565411138	567422146	569014148	576745925	589638858	588132369	592918681	593352762	603363682	612471838	620240616	635135068
	515061238	526078415	532803495	534801432	537094463	535345692	532911949	528455748	533579899	532369197	537140899	549183130	550591920	556577451	559690896	562306525	579040592	589541201	606733244
	CPT11
	523930052	534080976	540401965	545740896	555070276	563489477	560014810	560238932	561018486	563215876	571233007	588308510	592237208	599888574	609818095	622169593	640355218	664779562	700825015
	513098359	513566932	517713335	513960711	519695455	516713306	516512349	517739376	516358581	515783074	520757786	527359323	521661166	521735504	525603709	530554809	541919830	551486971	564622957
	514915223	531496832	546542919	548698928	553667060	553530210	553645627	553604964	555336389	552904975	563549457	577225508	583220139	584714081	585501380	592464821	606570732	613873953	630588866
	516485984	526288041	535860010	536517128	548285937	547262779	550094263	562636111	557014135	558058698	568108810	581575155	583780413	588430726	597078735	607345749	630807393	658405149	681832537
	515937114	528824803	533687648	536275690	543659563	534978235	534021227	536185805	528873871	524085643	530114799	562778803	562096264	578187068	591544857	601645148	622582338	634054571	657070139
	Negative Control
	534012742	540294887	533558589	535590640	534316498	530912144	535700998	533051043	533222898	532086466	531184255	535100813	532308731	540517947	540084812	540757159	551652867	550626530	557085725
	521529180	525699303	523592645	524398180	520696800	516759091	514086454	509668998	507491233	506641800	508015618	519613713	514545265	517490564	517592961	516725164	519416600	521328734	528434247
	517731884	522295148	516408461	514642646	511197465	506267694	505331614	502956450	495147834	494761563	497782536	505377840	501167139	506825748	505012480	505532962	510934089	518563951	530629858
	516120590	517555498	511751389	509840924	506879368	503416298	497788890	494619293	491935609	486393397	490303051	494437178	487528858	484712393	486197940	490526287	490962644	491706944	500824552
	524605291	525881292	521096444	521330839	517888322	513841969	512435511	512119366	508026853	504892933	502941739	508183221	503922227	503755924	500606555	500271221	504087694	503508238	507558830
	Positive Control
	536818232	566598818	625522842	809653815	1060790033	1320748196	1591844597	1827580168	2027189681	2204032622	2329030638	2477381550	2493671805	2501533991	2465557583	2462121842	2466232260	2423561590	2398972229
	512260035	522684363	557964455	697485440	913289707	1161244547	1397979971	1626158792	1820103591	1959911393	2058764616	2140453312	2122125583	2111044347	2069810474	2027940166	2013287059	1969814172	1959298788
	544596801	561719134	610566389	788753058	1090947281	1415399343	1778765961	2130313239	2437000897	2694596220	2875494069	2797393621	2791095303	2772463039	2725648822	2686700350	2645904334	2594403899	2541079437
	527852270	546680743	592142311	748911823	1021240667	1313840412	1586344717	1888085375	2126563058	2317627154	2453484373	2598222442	2590421344	2560450513	2516230062	2474171248	2443242571	2389613867	2357226651
	524872255	539820061	589074695	750487749	985681303	1234775527	1473699473	1713194931	1942186987	2099321740	2215589942	2355682641	2346896064	2345580963	2320334373	2286803623	2261374991	2206825332	2177801031

## Sheet: Figure 3d
Figure 3c
	Patient 1: 4 hour Continuous Single Drug Treatment
Time (hours)	0	4	8	12	16	20	24	28	32	36	40	44	48	52	56	60	64	68	72
	Gemcitabine
	504036931	512142215	533435134	528902099	531829155	540086730	553266921	561953892	563435092	566425530	567714522	571675803	573262946	577262709	584995469	592060271	605390669	609283573	611808153
	493484198	493514199	500375364	497816880	502542394	500711560	503932221	507610048	507017012	506669499	508607131	512861149	515083686	517755020	525144850	530309233	535441302	542061920	549135363
	Oxiplatin
	535485159	548165581	549618926	545006707	551022356	545233573	537033519	534450914	526800855	532616462	533036942	543164404	541818053	540007342	544659850	548691902	558074482	558166590	563531000
	520224349	528459006	533390930	527701427	528712031	520717360	517701388	518763188	512269366	515256615	514255756	518147396	518219534	519437658	523663423	526454609	530611656	534407398	542399185
	520016151	526899393	534167718	529365826	529889200	522359761	518080869	519914681	516674166	512570998	510994124	524329662	522420390	521738863	524543965	524392065	526267776	528559426	533254708
	532206860	545887960	555860112	553646074	557285673	553281611	544946884	541676413	535361476	530756302	523391197	524211993	523563663	523637653	526149875	530406100	532777210	535764227	538226194
	502476635	507818558	512244847	509312670	509330497	503995616	501448778	498275039	495638710	492041406	490700287	505414260	499999487	498367669	497673427	494591741	495100745	497102178	499538233
	Paclitaxel
	520945332	539525779	542643597	535630262	537135639	533570464	527830662	527907073	520283228	514423295	514766527	535662720	533039179	526450035	525742717	526794033	531566878	536045336	535762649
	522657020	542828981	551352531	537823808	537809060	528303615	522122293	522607163	515587603	512542141	509873309	511178180	511429592	509842928	516017086	517811013	525528029	530052679	532385667
	524782005	529323974	537431406	532864901	533111161	531379615	522479609	520898047	513722508	513833384	513024769	513338582	508504721	504721796	511284906	509398021	513988241	523682511	529962968
	508819996	518029744	525631983	517422878	515205772	514127242	504110374	506227547	498465950	491963240	490653646	510467782	506868444	506932901	512340255	513170465	522567678	530369579	538707636
	532868089	540927186	548518637	539437365	542090212	535012984	527592672	535124365	527469344	527538503	525421590	520983892	523074813	523319978	523649065	523456059	531853808	528777297	532425853
	5-FU
	545896632	552674062	557285611	562463176	563565285	566518089	570198636	573653592	574105064	586805330	595927618	619693970	633631627	652775593	669602955	693569377	704655138	709609958	733254994
	533554704	544638789	551360626	556261158	555054267	552351309	556575435	556414763	562015050	563115271	565907822	582245853	581364124	585504474	583050792	592698840	609709093	625392534	645144306
	499098059	508808920	521213001	522538857	524288888	529675749	528249054	530581626	532405527	533268112	538650672	551111905	548075775	552235335	558702322	555137453	559325364	558146924	563299246
	521968289	537663779	547757860	556202041	564386111	560589846	561681254	569961217	574794152	571702573	578368896	601800864	596543848	601691593	608549185	607395189	618068133	624421354	636863797
	518755147	531770883	543118846	547005051	549079522	537674453	545890980	543628082	544170120	547515417	551215887	575655571	575650120	576125540	580311722	582836255	582588774	585357607	591038812
	Docetaxel
	520322982	528658118	524462333	524658224	518947530	514282753	514856322	510741982	507658430	501005783	498906248	500550252	496826579	498709320	500164541	506282784	517430210	528315053	542529412
	530262139	537255787	538300192	539155593	533592875	526030856	522350128	521741334	516873828	516534576	518445191	531172426	532694589	537995856	548283459	558119902	566269351	570171296	589583949
	514159539	517575335	517716698	514329103	512706251	506353276	508808125	503962405	507298953	506710834	509770733	510164904	508228790	504236981	505459001	506217017	512597005	516744435	527554141
	505236984	510791689	510604008	512999110	506369942	503681270	502178846	496937082	496782603	490873198	489923164	495491726	489427461	487965947	491296867	490799876	496948814	499396658	506728020
	505619768	506048128	509131585	508422501	501082569	496787652	497086658	490152840	489604563	489376018	488710033	490977722	485843212	485842878	482554107	483383035	484152473	485015355	489234896
	Cisplatin
	536283300	568955847	585044750	586327523	584689178	585144203	581713020	583823545	578477942	575923734	577807992	587692110	585300650	591577922	604979460	609291873	610612005	610266463	607714677
	511527233	523463185	529575815	527887081	528553047	527845914	524797185	527210741	520704948	519372553	522441989	522291028	519769199	520968231	516512939	521779689	521849255	523372665	522457039
	504800360	509160225	516526222	512967100	514253086	509639113	508319418	506602386	504193059	504399446	501731844	528602422	527155757	532915602	531456769	526788980	530677671	531332222	535612350
	509964999	519757915	525913286	518821769	522565478	516514093	517986936	521383475	516527943	520184863	522550046	532776530	531072615	529152929	534261741	533142948	534519520	529357857	536018845
	506544629	511785022	514259270	510673121	509064783	504137829	501653350	499817229	496099023	495784496	490889234	509493702	510157227	511862093	512591711	516445651	517759063	520953018	527669681
	CPT11
	526797543	537100584	539899533	538404058	534130951	532268027	527684365	523783400	522104017	518622460	514841899	514865323	513945672	519973676	514206129	515295047	513005882	514506394	519253754
	520713835	519722049	529317277	522143417	524261636	515874323	512604295	514019860	507329185	504622909	508181929	510258697	511917743	511564969	509872701	506884448	511857688	505724999	504884554
	509294466	516323926	522693921	519196212	519934075	510673069	500309942	500702942	495054464	495410048	493357643	497281385	495716708	496974457	494835047	490376925	493114855	494450054	499031621
	513693302	516912473	525526021	516720995	518381098	510807737	504492815	498247016	491754469	493976334	484934890	505490898	502509633	502775860	505802158	506499151	513624017	515710257	517810055
	508114271	520043209	522845039	519356141	518485243	515990734	505401172	499511677	490000824	490238712	483893162	483870419	483629049	479499027	478159955	475257439	478084836	479034453	480456009
	Negative Control
	534012742	540294887	533558589	535590640	534316498	530912144	535700998	533051043	533222898	532086466	531184255	535100813	532308731	540517947	540084812	540757159	551652867	550626530	557085725
	521529180	525699303	523592645	524398180	520696800	516759091	514086454	509668998	507491233	506641800	508015618	519613713	514545265	517490564	517592961	516725164	519416600	521328734	528434247
	517731884	522295148	516408461	514642646	511197465	506267694	505331614	502956450	495147834	494761563	497782536	505377840	501167139	506825748	505012480	505532962	510934089	518563951	530629858
	516120590	517555498	511751389	509840924	506879368	503416298	497788890	494619293	491935609	486393397	490303051	494437178	487528858	484712393	486197940	490526287	490962644	491706944	500824552
	524605291	525881292	521096444	521330839	517888322	513841969	512435511	512119366	508026853	504892933	502941739	508183221	503922227	503755924	500606555	500271221	504087694	503508238	507558830
	Positive Control
	536818232	566598818	625522842	809653815	1060790033	1320748196	1591844597	1827580168	2027189681	2204032622	2329030638	2477381550	2493671805	2501533991	2465557583	2462121842	2466232260	2423561590	2398972229
	512260035	522684363	557964455	697485440	913289707	1161244547	1397979971	1626158792	1820103591	1959911393	2058764616	2140453312	2122125583	2111044347	2069810474	2027940166	2013287059	1969814172	1959298788
	544596801	561719134	610566389	788753058	1090947281	1415399343	1778765961	2130313239	2437000897	2694596220	2875494069	2797393621	2791095303	2772463039	2725648822	2686700350	2645904334	2594403899	2541079437
	527852270	546680743	592142311	748911823	1021240667	1313840412	1586344717	1888085375	2126563058	2317627154	2453484373	2598222442	2590421344	2560450513	2516230062	2474171248	2443242571	2389613867	2357226651
	524872255	539820061	589074695	750487749	985681303	1234775527	1473699473	1713194931	1942186987	2099321740	2215589942	2355682641	2346896064	2345580963	2320334373	2286803623	2261374991	2206825332	2177801031

## Sheet: Figure 3e
Figure 3e
	Patient 1: 72 hour Continuous Combination Drug Treatment
Time (hours)	0	4	8	12	16	20	24	28	32	36	40	44	48	52	56	60	64	68	72
	FOLFIRINOX
	508118641	508062094	496970301	489084950	483426212	476371842	473501859	478243132	477820891	479023408	477183013	481184581	524089965	522202122	517810767	520636952	518301991	528612513	529972328
	531714438	530363251	515556299	509688344	500539785	498012906	495725092	503526627	503378961	506175786	513804521	527082494	563366150	576695339	581657169	590201830	587236961	593697600	596292448
	FOLFIRI
	499508826	491405954	485849850	481295458	482476623	497540675	510669269	549597046	560935530	566129110	570420265	576498729	587617781	592096252	581810118	572728401	563172636	560464548	566720082
	490352637	482317405	475054477	474755052	467379139	475650139	483356889	504389383	508530163	505787513	509514650	512279439	542518112	539773468	535958623	532811347	525064540	521658548	524101758
	476760532	492176230	482681012	480534122	473268931	479304441	479425825	475291724	476060821	475704965	478408118	478780931	514172671	512435144	506696680	500811089	498803375	494365050	500398143
	FOLFOX
	489394566	485580093	487185531	478930974	469370114	471563890	468839582	468558040	470161961	470578118	467839185	469718465	505111507	499234941	491669401	488163249	483871430	482744369	484068827
	485880788	491336749	482891925	477018017	470064536	474124993	466486683	463701732	460247713	456664178	457584933	457316710	499307146	490827316	485206051	482973304	478356263	474601957	474983407
	484193423	491175325	484105492	474018549	467426100	469619947	463000066	466502230	461753436	459135598	458442872	457496187	497469624	496878886	488065045	480788477	475511410	468264331	468082525
	Gemcitabine + 5FU
	488303204	491393059	487601780	496039519	499735427	514428911	523494280	539432950	554957535	565005396	576656831	622644391	591570482	607862360	625622728	636609954	638688532	636010149	628787398
	474722357	490158362	496004433	502390070	504927187	511165517	519081876	531379663	538501879	549664988	551993767	587637850	567351212	566244740	582868574	594198660	594646904	602854888	602374634
	483758146	461950640	462536276	461574888	456997045	462545086	460668340	467100392	471409560	478683013	483264000	516905344	506736272	512263730	521315805	526428821	532605097	535995577	533957401
	Gemcitabine + Paclitaxel
	854252820	884225499	968871483	1027661469	1038776594	1045418666	1042424200	1061363215	1136101284	1273349476	1406954065	1565598244	1887311634	1988390720	2043072217	2178518020	2128919288	2085411509	2032436301
	886448244	881555501	931901198	953895691	987399640	1004738571	1061076689	1154809773	1289226317	1437802296	1582908233	1735335369	2018507354	2087609930	2182778098	2269563160	2300045902	2338262881	2352934946
	901477161	934094029	984285800	1056475241	1079912547	1076448439	1091862733	1193553053	1335142601	1495370095	1655798772	1854530289	2047800748	2134126061	2352207883	2460268741	2591661710	2627479590	2654172370
	Negative Control
	501429593	492137383	488535942	482552370	472626727	478264641	477271514	476013662	474251223	476805524	478341577	476861091	519494362	513000322	508840066	508291821	508197302	508255080	513284369
	486354135	476807394	473520465	464409929	457702871	460212752	453287351	442629043	441883298	441502092	444082798	444351103	484957829	482880319	481047477	477022472	478092661	471301900	472598235
	493819882	487419282	474676954	468311156	462049694	461721295	455209354	449176980	445939230	446589995	450776098	449385758	506208655	499128752	492713818	488233116	477807815	479572258	473164413
	Positive Control
	482134399	511340065	673983191	972648632	1201594610	1367031329	1381475478	1333698848	1213561166	1111229919	1019814527	967870810	916055522	874558308	853660886	832063923	815384869	797913005	786908748
	484461283	506260261	691394370	1049470945	1332104759	1523288414	1481229659	1451062509	1314112661	1199187342	1098590497	1032283756	979675362	944117075	920447810	899028287	882273791	868509456	854343049
	504255493	507742391	633096367	942940802	1231245662	1449700120	1496679044	1578235677	1450403924	1320836459	1208538561	1116771473	1045574720	1001758968	957394909	931013888	915551955	890853372	878754847

## Sheet: Figure 3f
Figure 3f
	Patient 1: 4 hour Continuous Combination Drug Treatment
Time (hours)	0	4	8	12	16	20	24	28	32	36	40	44	48	52	56	60	64	68	72
	FOLFIRINOX
	480687622	495035773	486582150	481329592	476604159	471000245	466146626	466131075	467975342	467904496	470618817	483113764	525736602	525973403	526028483	523825425	535101521	532473359	529718969
	480036295	508669150	497227694	494172911	493496130	487514027	490801889	475467801	475901233	481000098	480140467	484939857	527074934	523029165	519943054	516115097	515600538	519985459	521075731
	484453309	504278785	492141064	484197929	483354018	478958163	470649633	470586909	466533717	469159587	466780458	472681905	521586356	527495929	535455453	530596427	529360035	526932209	526052782
	FOLFIRI
	497121476	489913288	480945234	477835598	461010667	459336616	455289535	459765508	454028477	459613463	465814981	478438254	511200829	506479232	508633816	511444835	515455031	520000875	527442844
	489466427	481430908	476702543	464146022	456765809	455546113	453357493	451920186	449615289	450272377	461913040	462161022	494481808	488678061	480788841	476571100	476711863	474596204	478160227
	494981890	501568396	495358302	490857270	484593719	479410621	474696251	469661293	467076980	469507763	470074533	471825009	515562667	512019607	503155027	499375024	492138153	489282129	490803811
	FOLFOX
	496303550	503918982	504638458	499169170	486130546	492924265	484481146	491618572	491421671	491257891	498560402	507748374	535475789	536286473	535035242	535555014	531999350	534297366	540200422
	487569058	501419676	500941395	487945005	485851948	492673865	490221112	481787333	481122034	482502529	484694956	493093129	518784571	517591674	518134735	513164344	513056935	513175391	516662664
	505656004	505002062	504168636	494496879	483900592	486728364	482371632	476626902	475701637	475052834	473371142	481605420	514045497	509129746	507896163	504266437	508000224	502186658	508660214
	Gemcitabine + 5FU
	474828848	488236204	488679764	486286237	480757770	490409309	497314587	505776335	515834419	525391365	538188424	562802916	559125899	563283677	564642254	566655990	561043310	549335513	542399209
	484505180	495169030	505219718	510542532	507747581	524205297	523099054	530354299	537014561	537200052	533484135	551834635	542250761	543618397	545668315	548972781	547731520	546205179	544498489
	484361874	489485120	493137349	502338151	500482684	513348261	518624012	521561171	526074706	534453228	536179309	560923640	563689026	576296157	583001579	589172703	586919288	575494021	566059624
	Gemcitabine + Paclitaxel
	839829307	838236802	824896814	823891982	814705563	809402649	800760941	791949357	795488891	851856118	847052456	857786576	842208359	836414590	847728172	834463436	826947646	811852597	808326535
	864010599	879801160	911142353	917662213	931440846	933560078	930652022	975784955	1018792552	1101599591	1143167281	1178226514	1257163648	1252771529	1249745749	1276659683	1256484310	1229683970	1230084234
	856125174	851296160	877357507	891615889	887754194	897030864	913636249	945145040	1019741340	1087808542	1132352450	1206176511	1280261350	1312544191	1325956850	1342900544	1346035491	1339090203	1312239727
	Negative Control
	501429593	492137383	488535942	482552370	472626727	478264641	477271514	476013662	474251223	476805524	478341577	476861091	519494362	513000322	508840066	508291821	508197302	508255080	513284369
	486354135	476807394	473520465	464409929	457702871	460212752	453287351	442629043	441883298	441502092	444082798	444351103	484957829	482880319	481047477	477022472	478092661	471301900	472598235
	493819882	487419282	474676954	468311156	462049694	461721295	455209354	449176980	445939230	446589995	450776098	449385758	506208655	499128752	492713818	488233116	477807815	479572258	473164413
	Positive Control
	482134399	511340065	673983191	972648632	1201594610	1367031329	1381475478	1333698848	1213561166	1111229919	1019814527	967870810	916055522	874558308	853660886	832063923	815384869	797913005	786908748
	484461283	506260261	691394370	1049470945	1332104759	1523288414	1481229659	1451062509	1314112661	1199187342	1098590497	1032283756	979675362	944117075	920447810	899028287	882273791	868509456	854343049
	504255493	507742391	633096367	942940802	1231245662	1449700120	1496679044	1578235677	1450403924	1320836459	1208538561	1116771473	1045574720	1001758968	957394909	931013888	915551955	890853372	878754847

## Sheet: Figure 4c
Figure 4c
	Patient 1: FOLFIRINOX
Time (hours)	0	4	8	12	16	20	24	28	32	36	40	44	48	52	56	60	64	68	72
	72 hour
	508118641	508062094	496970301	489084950	483426212	476371842	473501859	478243132	477820891	479023408	477183013	481184581	524089965	522202122	517810767	520636952	518301991	528612513	529972328
	531714438	530363251	515556299	509688344	500539785	498012906	495725092	503526627	503378961	506175786	513804521	527082494	563366150	576695339	581657169	590201830	587236961	593697600	596292448
	4 hour
	480687622	495035773	486582150	481329592	476604159	471000245	466146626	466131075	467975342	467904496	470618817	483113764	525736602	525973403	526028483	523825425	535101521	532473359	529718969
	480036295	508669150	497227694	494172911	493496130	487514027	490801889	475467801	475901233	481000098	480140467	484939857	527074934	523029165	519943054	516115097	515600538	519985459	521075731
	484453309	504278785	492141064	484197929	483354018	478958163	470649633	470586909	466533717	469159587	466780458	472681905	521586356	527495929	535455453	530596427	529360035	526932209	526052782
	Temporal
	492012956	515913026	506052843	497548004	494000991	497690023	518533817	575111988	602764400	621003757	644152563	666955652	659323414	678179505	682837045	675305276	667706209	655671666	643886555
	498978241	494095454	486660322	480346885	474761399	478563638	492587675	527732972	542274073	550119030	555900876	561285029	568997329	563216188	565993726	562002184	557991683	546970342	538123872
	495550764	514368439	502121554	495034193	491855962	494611464	510017241	536568924	545832683	548342636	547286010	550733764	562939400	574097673	577053225	575664005	575387969	566655215	558314365
	Negative Control
	501429593	492137383	488535942	482552370	472626727	478264641	477271514	476013662	474251223	476805524	478341577	476861091	519494362	513000322	508840066	508291821	508197302	508255080	513284369
	486354135	476807394	473520465	464409929	457702871	460212752	453287351	442629043	441883298	441502092	444082798	444351103	484957829	482880319	481047477	477022472	478092661	471301900	472598235
	493819882	487419282	474676954	468311156	462049694	461721295	455209354	449176980	445939230	446589995	450776098	449385758	506208655	499128752	492713818	488233116	477807815	479572258	473164413
	Positive Control
	482134399	511340065	673983191	972648632	1201594610	1367031329	1381475478	1333698848	1213561166	1111229919	1019814527	967870810	916055522	874558308	853660886	832063923	815384869	797913005	786908748
	484461283	506260261	691394370	1049470945	1332104759	1523288414	1481229659	1451062509	1314112661	1199187342	1098590497	1032283756	979675362	944117075	920447810	899028287	882273791	868509456	854343049
	504255493	507742391	633096367	942940802	1231245662	1449700120	1496679044	1578235677	1450403924	1320836459	1208538561	1116771473	1045574720	1001758968	957394909	931013888	915551955	890853372	878754847

## Sheet: Figure 4d
Figure 4d
	Patient 1: FOLFIRI
Time (hours)	0	4	8	12	16	20	24	28	32	36	40	44	48	52	56	60	64	68	72
	72 hour
	499508826	491405954	485849850	481295458	482476623	497540675	510669269	549597046	560935530	566129110	570420265	576498729	587617781	592096252	581810118	572728401	563172636	560464548	566720082
	490352637	482317405	475054477	474755052	467379139	475650139	483356889	504389383	508530163	505787513	509514650	512279439	542518112	539773468	535958623	532811347	525064540	521658548	524101758
	476760532	492176230	482681012	480534122	473268931	479304441	479425825	475291724	476060821	475704965	478408118	478780931	514172671	512435144	506696680	500811089	498803375	494365050	500398143
	4 hour
	497121476	489913288	480945234	477835598	461010667	459336616	455289535	459765508	454028477	459613463	465814981	478438254	511200829	506479232	508633816	511444835	515455031	520000875	527442844
	489466427	481430908	476702543	464146022	456765809	455546113	453357493	451920186	449615289	450272377	461913040	462161022	494481808	488678061	480788841	476571100	476711863	474596204	478160227
	494981890	501568396	495358302	490857270	484593719	479410621	474696251	469661293	467076980	469507763	470074533	471825009	515562667	512019607	503155027	499375024	492138153	489282129	490803811
	Temporal
	487262722	508541115	498362057	493374572	493518753	511971951	569210057	637094335	667265243	667513535	657674780	669218517	648643439	648901046	648550557	638562039	641107510	644070096	641020390
	479696679	512415300	507078900	497048043	503887224	533167251	564746749	595385761	600827242	598611599	596398471	595467295	589728186	590081290	588202637	590510864	586211739	583616738	579898569
	501147830	513765150	511476266	502517696	498797304	523860648	568918562	622038878	650560658	656325392	656224340	659342978	656471161	662923475	665486572	656307030	644659437	635202216	627553643
	Negative Control
	501429593	492137383	488535942	482552370	472626727	478264641	477271514	476013662	474251223	476805524	478341577	476861091	519494362	513000322	508840066	508291821	508197302	508255080	513284369
	486354135	476807394	473520465	464409929	457702871	460212752	453287351	442629043	441883298	441502092	444082798	444351103	484957829	482880319	481047477	477022472	478092661	471301900	472598235
	493819882	487419282	474676954	468311156	462049694	461721295	455209354	449176980	445939230	446589995	450776098	449385758	506208655	499128752	492713818	488233116	477807815	479572258	473164413
	Positive Control
	482134399	511340065	673983191	972648632	1201594610	1367031329	1381475478	1333698848	1213561166	1111229919	1019814527	967870810	916055522	874558308	853660886	832063923	815384869	797913005	786908748
	484461283	506260261	691394370	1049470945	1332104759	1523288414	1481229659	1451062509	1314112661	1199187342	1098590497	1032283756	979675362	944117075	920447810	899028287	882273791	868509456	854343049
	504255493	507742391	633096367	942940802	1231245662	1449700120	1496679044	1578235677	1450403924	1320836459	1208538561	1116771473	1045574720	1001758968	957394909	931013888	915551955	890853372	878754847

## Sheet: Figure 4e
Figure 4e
	Patient 1: FOLFOX
Time (hours)	0	4	8	12	16	20	24	28	32	36	40	44	48	52	56	60	64	68	72
	72 hour
	489394566	485580093	487185531	478930974	469370114	471563890	468839582	468558040	470161961	470578118	467839185	469718465	505111507	499234941	491669401	488163249	483871430	482744369	484068827
	485880788	491336749	482891925	477018017	470064536	474124993	466486683	463701732	460247713	456664178	457584933	457316710	499307146	490827316	485206051	482973304	478356263	474601957	474983407
	484193423	491175325	484105492	474018549	467426100	469619947	463000066	466502230	461753436	459135598	458442872	457496187	497469624	496878886	488065045	480788477	475511410	468264331	468082525
	4 hour
	496303550	503918982	504638458	499169170	486130546	492924265	484481146	491618572	491421671	491257891	498560402	507748374	535475789	536286473	535035242	535555014	531999350	534297366	540200422
	487569058	501419676	500941395	487945005	485851948	492673865	490221112	481787333	481122034	482502529	484694956	493093129	518784571	517591674	518134735	513164344	513056935	513175391	516662664
	505656004	505002062	504168636	494496879	483900592	486728364	482371632	476626902	475701637	475052834	473371142	481605420	514045497	509129746	507896163	504266437	508000224	502186658	508660214
	Temporal
	491255988	509929468	506831991	502721316	494965280	500572785	539570331	555849908	563063165	561769018	567080088	576524876	600533283	618834339	636551742	653097069	670635145	683790318	700854396
	488134055	489521730	485229665	484375000	471731586	482558986	515397277	524815033	524564309	529913348	528960086	541267028	559133924	575332703	577488784	580946002	589386752	596631479	602399366
	486883471	494692641	491775892	488489808	481591125	491845609	525782551	536004630	545401755	555117685	560778201	583660548	612032711	625091692	631983322	643906756	645101938	643277920	634756468
	Negative Control
	501429593	492137383	488535942	482552370	472626727	478264641	477271514	476013662	474251223	476805524	478341577	476861091	519494362	513000322	508840066	508291821	508197302	508255080	513284369
	486354135	476807394	473520465	464409929	457702871	460212752	453287351	442629043	441883298	441502092	444082798	444351103	484957829	482880319	481047477	477022472	478092661	471301900	472598235
	493819882	487419282	474676954	468311156	462049694	461721295	455209354	449176980	445939230	446589995	450776098	449385758	506208655	499128752	492713818	488233116	477807815	479572258	473164413
	Positive Control
	482134399	511340065	673983191	972648632	1201594610	1367031329	1381475478	1333698848	1213561166	1111229919	1019814527	967870810	916055522	874558308	853660886	832063923	815384869	797913005	786908748
	484461283	506260261	691394370	1049470945	1332104759	1523288414	1481229659	1451062509	1314112661	1199187342	1098590497	1032283756	979675362	944117075	920447810	899028287	882273791	868509456	854343049
	504255493	507742391	633096367	942940802	1231245662	1449700120	1496679044	1578235677	1450403924	1320836459	1208538561	1116771473	1045574720	1001758968	957394909	931013888	915551955	890853372	878754847

## Sheet: Figure 4f
Figure 4f
	Patient 1: Gemcitabine + 5FU
Time (hours)	0	4	8	12	16	20	24	28	32	36	40	44	48	52	56	60	64	68	72
	72 hour
	488303204	491393059	487601780	496039519	499735427	514428911	523494280	539432950	554957535	565005396	576656831	622644391	591570482	607862360	625622728	636609954	638688532	636010149	628787398
	474722357	490158362	496004433	502390070	504927187	511165517	519081876	531379663	538501879	549664988	551993767	587637850	567351212	566244740	582868574	594198660	594646904	602854888	602374634
	483758146	461950640	462536276	461574888	456997045	462545086	460668340	467100392	471409560	478683013	483264000	516905344	506736272	512263730	521315805	526428821	532605097	535995577	533957401
	4 hour
	474828848	488236204	488679764	486286237	480757770	490409309	497314587	505776335	515834419	525391365	538188424	562802916	559125899	563283677	564642254	566655990	561043310	549335513	542399209
	484505180	495169030	505219718	510542532	507747581	524205297	523099054	530354299	537014561	537200052	533484135	551834635	542250761	543618397	545668315	548972781	547731520	546205179	544498489
	484361874	489485120	493137349	502338151	500482684	513348261	518624012	521561171	526074706	534453228	536179309	560923640	563689026	576296157	583001579	589172703	586919288	575494021	566059624
	Temporal
	488674181	501200989	509165488	520505993	531529729	546273702	562609577	596025734	643381569	695035680	727661224	753624641	763366860	766747908	780952797	788043975	785827954	774786274	767802094
	482539625	499925617	501373099	511156835	511127612	521193100	545011298	574793840	624455366	659598738	683846690	690284408	689771965	692838077	690845848	687299914	686456829	689261925	692609584
	482820177	499400140	497798970	504149607	498136519	508599143	529583243	552266368	590292654	624452116	649111127	658426350	661291497	672427198	671098131	670958021	668112178	674353833	673511464
	Negative Control
	501429593	492137383	488535942	482552370	472626727	478264641	477271514	476013662	474251223	476805524	478341577	476861091	519494362	513000322	508840066	508291821	508197302	508255080	513284369
	486354135	476807394	473520465	464409929	457702871	460212752	453287351	442629043	441883298	441502092	444082798	444351103	484957829	482880319	481047477	477022472	478092661	471301900	472598235
	493819882	487419282	474676954	468311156	462049694	461721295	455209354	449176980	445939230	446589995	450776098	449385758	506208655	499128752	492713818	488233116	477807815	479572258	473164413
	Positive Control
	482134399	511340065	673983191	972648632	1201594610	1367031329	1381475478	1333698848	1213561166	1111229919	1019814527	967870810	916055522	874558308	853660886	832063923	815384869	797913005	786908748
	484461283	506260261	691394370	1049470945	1332104759	1523288414	1481229659	1451062509	1314112661	1199187342	1098590497	1032283756	979675362	944117075	920447810	899028287	882273791	868509456	854343049
	504255493	507742391	633096367	942940802	1231245662	1449700120	1496679044	1578235677	1450403924	1320836459	1208538561	1116771473	1045574720	1001758968	957394909	931013888	915551955	890853372	878754847

## Sheet: Figure 4g
Figure 4g
	Patient 1: Gemcitabine + Paclitaxel
Time (hours)	0	4	8	12	16	20	24	28	32	36	40	44	48	52	56	60	64	68	72
	72 hour
	854252820	884225499	968871483	1027661469	1038776594	1045418666	1042424200	1061363215	1136101284	1273349476	1406954065	1565598244	1887311634	1988390720	2043072217	2178518020	2128919288	2085411509	2032436301
	886448244	881555501	931901198	953895691	987399640	1004738571	1061076689	1154809773	1289226317	1437802296	1582908233	1735335369	2018507354	2087609930	2182778098	2269563160	2300045902	2338262881	2352934946
	901477161	934094029	984285800	1056475241	1079912547	1076448439	1091862733	1193553053	1335142601	1495370095	1655798772	1854530289	2047800748	2134126061	2352207883	2460268741	2591661710	2627479590	2654172370
	4 hour
	839829307	838236802	824896814	823891982	814705563	809402649	800760941	791949357	795488891	851856118	847052456	857786576	842208359	836414590	847728172	834463436	826947646	811852597	808326535
	864010599	879801160	911142353	917662213	931440846	933560078	930652022	975784955	1018792552	1101599591	1143167281	1178226514	1257163648	1252771529	1249745749	1276659683	1256484310	1229683970	1230084234
	856125174	851296160	877357507	891615889	887754194	897030864	913636249	945145040	1019741340	1087808542	1132352450	1206176511	1280261350	1312544191	1325956850	1342900544	1346035491	1339090203	1312239727
	Temporal
	948072439	971398335	1049228018	1108579847	1131558356	1130204826	1168324853	1285904204	1390426593	1557595661	1674352330	1742898443	1727814311	1722587994	1686804810	1692565158	1654133546	1603981709	1564345935
	996821965	1035000376	1133376510	1249124124	1310526016	1340913115	1443608475	1606313906	1780431339	2158381324	2436898281	2653564985	2682226717	2682791282	2692286956	2775550063	2785681027	2674973369	2615234091
	971098471	1006983135	1095837109	1162725758	1222816600	1258539316	1290291343	1332216625	1436987569	1760912948	2161594860	2505230425	2721670924	2787628234	2832560577	2920301442	2982675747	2942579798	2896324009
	Negative Control
	501429593	492137383	488535942	482552370	472626727	478264641	477271514	476013662	474251223	476805524	478341577	476861091	519494362	513000322	508840066	508291821	508197302	508255080	513284369
	486354135	476807394	473520465	464409929	457702871	460212752	453287351	442629043	441883298	441502092	444082798	444351103	484957829	482880319	481047477	477022472	478092661	471301900	472598235
	493819882	487419282	474676954	468311156	462049694	461721295	455209354	449176980	445939230	446589995	450776098	449385758	506208655	499128752	492713818	488233116	477807815	479572258	473164413
	Positive Control
	482134399	511340065	673983191	972648632	1201594610	1367031329	1381475478	1333698848	1213561166	1111229919	1019814527	967870810	916055522	874558308	853660886	832063923	815384869	797913005	786908748
	484461283	506260261	691394370	1049470945	1332104759	1523288414	1481229659	1451062509	1314112661	1199187342	1098590497	1032283756	979675362	944117075	920447810	899028287	882273791	868509456	854343049
	504255493	507742391	633096367	942940802	1231245662	1449700120	1496679044	1578235677	1450403924	1320836459	1208538561	1116771473	1045574720	1001758968	957394909	931013888	915551955	890853372	878754847

[truncated: 5 more sheets: Figure 5a-b, Fig. S2b, Fig. S2d, Fig. S4a, Fig. S5]
